# Supplementary material for: A Novel Bilateral Data Fusion Approach for EMG-Driven Deep Learning in Post-Stroke Paretic Gesture Recognition
Source: Sensors (Basel). 2025 Jun 11;25(12):3664. doi: 10.3390/s25123664 (PMC12196683; doi:10.3390/s25123664)
Supplement: Supplementary file 1 [file sensors-25-03664-s001.zip]

Archive with 1 entries (1 files):
- sensors-3595852-supplementary.pdf
